# Supplementary material for: Automated array-CGH optimized for archival formalin-fixed, paraffin-embedded tumor material
Source: BMC Cancer. 2007 Mar 7;7:43. doi: 10.1186/1471-2407-7-43 (PMC1829401; doi:10.1186/1471-2407-7-43)
Supplement: Additional file 1 — This file includes the aberrations calculated by CGH-segmentation for the SKBR3 CGH profiles hybridized by Pollack et al., Shadeo and Lam, Jong et al., manually, automatically, and hybridized FFPE SKBR3. Calling copy number changes by setting thresholds allowed comparison of different hybridization platforms and methods. [file 1471-2407-7-43-S1.txt]

	Pollack et al.						Shadeo and Lam						Jong et al.						Manual hybridization						Automated hybridization
Calling	lower threshold	upper threshold					lower threshold	upper threshold					lower threshold	upper threshold					lower threshold	upper threshold					lower threshold	upper threshold
Gain (1)	0.25	~					0.25	~					0.3	~					0.3	~					0.15	~
Unchanged (0)	-0.25	0.25					-0.25	0.25					-0.3	0.3					-0.3	0.3					-0.15	0.15
Heterozygous loss (-1)	-0.8	-0.25					-1.0	-0.25					-1.0	-0.3					-1.2	-0.3					-0.6	-0.15
Homozygous loss (-2)	~	-0.8					~	-1.0					~	-1.0					~	-1.2					~	-0.6
	Chromosome	Start	End	Log2 Ratio	Call		Chromosome	Start	End	Log2 Ratio	Call		Chromosome	Start	End	Log2 Ratio	Call		Chromosome	Start	End	Log2 Ratio	Call		Chromosome	Start	End	Log2 Ratio	Call
	1	12227	10050000	0.09	0		1	133950	3740300	0.17	0		1	794320	9675300	0.0	0		1	200000	39339000	-0.1	0		1	200000	200050	0.4	1
	1	10748000	38208000	-0.15	0		1	3775400	3775400	1.69	1		1	9723000	39893000	-0.1	0		1	40080000	113340000	0.1	0		1	3284800	38322000	0.0	0
	1	38613000	149160000	0.08	0		1	3789200	9383700	0.15	0		1	39924000	115960000	0.0	0		1	115080000	115080000	1.0	1		1	39339000	64255000	0.1	0
	1	149170000	154460000	0.33	1		1	9386300	40099000	-0.17	0		1	116100000	192350000	0.2	0		1	115750000	144250000	0.1	0		1	65416000	68661000	-0.2	-1
	1	154470000	154470000	-0.94	-2		1	40255000	90996000	0.11	0		1	192460000	202300000	0.3	1		1	145570000	225730000	0.5	1		1	69290000	113340000	0.1	0
	1	154760000	233300000	0.25	1		1	90996000	90996000	-1.39	-2		1	202310000	225360000	0.3	0		1	227020000	247200000	0.1	0		1	115080000	115080000	0.7	1
	1	234180000	247250000	-0.10	0		1	91222000	91776000	0.11	0		1	225690000	240550000	0.0	0		2	247580000	376980000	0.1	0		1	115750000	119580000	0.1	0
	2	247380000	255580000	-0.22	0		1	91831000	91831000	2.21	1		1	241100000	245420000	0.0	0		2	377750000	413050000	-0.2	0		1	143690000	163850000	0.4	1
	2	256010000	359160000	-0.01	0		1	91958000	101820000	0.11	0		2	247280000	333000000	0.0	0		2	413850000	413850000	0.3	1		1	168100000	168100000	-0.2	-1
	2	359370000	360130000	-0.45	-1		1	101960000	101960000	1.83	1		2	333050000	355630000	0.0	0		2	414790000	489960000	-0.2	0		1	170210000	225160000	0.3	1
	2	360430000	382650000	-0.04	0		1	102010000	140980000	0.10	0		2	355700000	383050000	0.0	0		3	490500000	497900000	0.5	1		1	225730000	246980000	0.0	0
	2	383110000	417060000	-0.31	-1		1	140990000	141860000	-0.27	-1		2	383620000	392080000	-0.2	0		3	499150000	510930000	-0.1	0		1	247200000	247200000	0.5	1
	2	417290000	450280000	-0.20	0		1	141900000	167220000	0.27	1		2	392230000	400610000	-0.2	0		3	511600000	529430000	0.3	1		2	247580000	346400000	0.0	0
	2	450350000	450370000	0.38	1		1	167250000	167250000	-1.30	-2		2	401410000	417060000	-0.2	0		3	529980000	629820000	-0.2	0		2	347290000	465150000	-0.1	0
	2	450580000	451690000	-0.43	-1		1	167340000	225770000	0.29	1		2	417450000	438410000	-0.2	0		3	630830000	634430000	0.9	1		2	466170000	466170000	0.5	1
	2	453110000	454580000	-0.01	0		1	225950000	244880000	-0.01	0		2	438610000	482990000	-0.2	0		3	634430000	642390000	-0.2	0		2	467580000	472900000	-0.2	-1
	2	454750000	463420000	-0.41	-1		2	247330000	330220000	0.01	0		2	483670000	489910000	-0.2	0		3	643290000	689270000	0.2	0		2	473930000	473930000	0.3	1
	2	463420000	468140000	-0.05	0		2	330470000	334490000	-0.02	0		3	490240000	508630000	0.0	0		4	689790000	720910000	-0.5	-1		2	474370000	489960000	-0.1	0
	2	469720000	478530000	-0.34	-1		2	334570000	335160000	0.62	1		3	509750000	530680000	0.3	1		4	721290000	721920000	-0.1	0		3	490500000	497900000	0.3	1
	2	478770000	490330000	-0.12	0		2	335170000	335510000	-0.04	0		3	530680000	630530000	-0.2	0		4	723330000	732960000	-0.5	-1		3	499150000	520560000	0.0	0
	3	491020000	529730000	-0.03	0		2	335530000	335530000	1.44	1		3	630750000	633620000	0.5	1		4	733640000	733640000	0.1	0		3	520910000	529430000	0.4	1
	3	530140000	531500000	0.68	1		2	335600000	379540000	-0.01	0		3	633710000	642740000	-0.2	0		4	734310000	737440000	-0.8	-1		3	529980000	538130000	-0.1	0
	3	532260000	642020000	-0.21	0		2	379570000	406440000	-0.19	0		3	642830000	662690000	0.3	0		4	738280000	774940000	0.1	0		3	538350000	538350000	1.5	1
	3	642420000	689840000	0.22	0		2	406480000	406480000	1.19	1		3	663110000	689450000	0.4	1		4	776130000	809660000	0.2	0		3	538640000	539530000	-0.1	0
	4	689950000	738390000	-0.39	-1		2	406610000	438950000	-0.17	0		4	689780000	690460000	-0.4	-1		4	810980000	880590000	-0.2	0		3	540130000	540130000	1.1	1
	4	738980000	775970000	-0.01	0		2	439110000	490270000	-0.16	0		4	690470000	707180000	-0.4	-1		5	881030000	894190000	0.2	0		3	541680000	629820000	-0.1	0
	4	776270000	809330000	0.18	0		3	490330000	527950000	0.10	0		4	707250000	727210000	-0.4	-1		5	895660000	896230000	-0.4	-1		3	630830000	634430000	0.7	1
	4	809430000	880980000	-0.18	0		3	528100000	529580000	0.63	1		4	727390000	739050000	-0.3	-1		5	897420000	930980000	0.1	0		3	634430000	669250000	0.1	0
	5	880990000	998970000	-0.19	0		3	529630000	630520000	-0.17	0		4	742280000	809240000	0.0	0		5	931090000	959170000	-0.2	0		3	670570000	689270000	0.3	1
	5	999460000	1007300000	0.24	0		3	630560000	633630000	0.41	1		4	809290000	880980000	-0.2	0		5	959220000	959220000	1.1	1		4	689790000	693970000	-0.2	-1
	5	1008000000	1019400000	-0.41	-1		3	633770000	642510000	-0.19	0		5	881210000	895460000	0.3	0		5	960130000	963630000	-0.1	0		4	694700000	694900000	-0.5	-1
	5	1019700000	1035800000	0.28	1		3	642620000	657010000	0.16	0		5	895520000	896220000	-0.6	-1		5	965930000	965930000	0.6	1		4	697050000	697050000	0.1	0
	5	1036100000	1061800000	-0.03	0		3	657130000	660650000	-0.24	0		5	896670000	926270000	0.2	0		5	967380000	1000700000	-0.2	0		4	697750000	700420000	-0.4	-1
	6	1062100000	1069100000	-0.48	-1		3	660830000	664230000	0.47	1		5	926270000	999880000	-0.2	0		5	1001000000	1001000000	0.6	1		4	701230000	701230000	0.1	0
	6	1069400000	1088300000	0.19	0		3	664390000	669710000	-0.20	0		5	999880000	999880000	2.3	1		5	1002100000	1012000000	-0.2	0		4	701230000	710140000	-0.3	-1
	6	1089100000	1095400000	-0.12	0		3	669730000	689300000	0.35	1		5	999980000	1018900000	-0.4	-1		5	1012400000	1018000000	-0.6	-1		4	711240000	711240000	0.4	1
	6	1095600000	1099100000	0.23	0		4	689800000	742770000	-0.39	-1		5	1018900000	1029200000	0.1	0		5	1018700000	1018700000	-0.1	0		4	711240000	711240000	-0.7	-2
	6	1099600000	1195100000	-0.22	0		4	742850000	810810000	0.10	0		5	1029300000	1035200000	0.4	1		5	1019300000	1022900000	0.5	1		4	711930000	732960000	-0.3	-1
	6	1196400000	1196400000	1.76	1		4	810930000	881140000	-0.11	0		5	1035200000	1048700000	0.0	0		5	1023600000	1028900000	0.1	0		4	733640000	733640000	0.1	0
	6	1196400000	1232700000	-0.06	0		5	881060000	932800000	-0.07	0		5	1048800000	1061600000	0.0	0		5	1029700000	1033900000	0.7	1		4	734310000	737440000	-0.4	-1
	7	1233300000	1250000000	0.35	1		5	932850000	954640000	-0.17	0		6	1062000000	1069200000	-0.4	-1		5	1035400000	1061600000	0.1	0		4	738280000	763110000	0.1	0
	7	1251200000	1251200000	-0.92	-2		5	954720000	954720000	-4.13	-2		6	1069300000	1087700000	0.0	0		5	1061700000	1061700000	1.2	1		4	764530000	764530000	1.1	1
	7	1252700000	1293100000	0.37	1		5	954870000	1011700000	-0.15	0		6	1087800000	1088100000	-0.4	-1		6	1062000000	1068100000	-0.4	-1		4	766340000	809660000	0.2	1
	7	1293800000	1294600000	-0.44	-1		5	1011800000	1018600000	-0.48	-1		6	1088100000	1088100000	1.3	1		6	1068600000	1070400000	0.0	0		4	810980000	841350000	-0.1	0
	7	1294900000	1348300000	0.40	1		5	1018700000	1029100000	0.09	0		6	1088100000	1089700000	-0.4	-1		6	1072500000	1086100000	0.3	0		4	841620000	841620000	0.7	1
	7	1348600000	1348700000	1.35	1		5	1029200000	1035100000	0.45	1		6	1089700000	1166200000	-0.2	0		6	1087400000	1096800000	0.0	0		4	841620000	869060000	-0.1	0
	7	1348800000	1349000000	-0.03	0		5	1035200000	1061800000	0.05	0		6	1167500000	1181400000	-0.2	0		6	1098700000	1098700000	0.6	1		4	869140000	869140000	0.9	1
	7	1349400000	1350300000	1.25	1		6	1062000000	1070500000	-0.39	-1		6	1181500000	1232600000	0.0	0		6	1098800000	1182400000	-0.1	0		4	869620000	880590000	0.0	0
	7	1353200000	1360500000	0.56	1		6	1070600000	1087800000	0.30	1		7	1233000000	1279900000	0.4	1		6	1183400000	1194800000	0.2	0		5	881030000	930980000	0.0	0
	7	1360700000	1361000000	-0.17	0		6	1088000000	1096000000	0.06	0		7	1280200000	1345800000	0.5	1		6	1195600000	1195600000	-0.3	0		5	931090000	959170000	-0.1	0
	7	1361600000	1362400000	0.90	1		6	1096100000	1156600000	-0.18	0		7	1346400000	1360900000	0.9	1		6	1196700000	1232500000	0.2	0		5	959220000	959220000	0.8	1
	7	1363800000	1363800000	-1.40	-2		6	1156700000	1156700000	2.17	1		7	1360900000	1361400000	-0.5	-1		7	1233000000	1311200000	0.6	1		5	960130000	1006200000	-0.1	0
	7	1363900000	1363900000	1.40	1		6	1156800000	1181800000	-0.16	0		7	1361500000	1363800000	1.1	1		7	1311200000	1311200000	-0.7	-1		5	1007700000	1018700000	-0.3	-1
	7	1365600000	1365600000	-1.00	-2		6	1181900000	1232400000	-0.02	0		7	1364000000	1364900000	-0.5	-1		7	1312300000	1320800000	0.6	1		5	1018700000	1028900000	0.2	1
	7	1367700000	1384600000	-0.02	0		7	1232800000	1346100000	0.44	1		7	1365300000	1391100000	0.0	0		7	1320800000	1320800000	2.6	1		5	1029700000	1033900000	0.5	1
	7	1384600000	1384600000	1.53	1		7	1346100000	1360800000	0.86	1		8	1391700000	1434700000	-0.4	-1		7	1321500000	1324800000	0.5	1		5	1035400000	1059300000	0.1	0
	7	1384700000	1391600000	0.04	0		7	1360900000	1361400000	-0.31	-1		8	1438800000	1462800000	0.1	0		7	1326200000	1326200000	2.4	1		5	1061600000	1061700000	0.5	1
	8	1391900000	1474300000	-0.17	0		7	1361500000	1363800000	1.17	1		8	1463000000	1473400000	1.7	1		7	1327100000	1341700000	0.6	1		6	1062000000	1068600000	-0.3	-1
	8	1475700000	1476700000	2.34	1		7	1363900000	1391100000	0.00	0		8	1473600000	1478100000	-0.1	0		7	1341800000	1341800000	-0.5	-1		6	1069400000	1069800000	0.2	1
	8	1476900000	1481300000	-0.20	0		8	1391800000	1462300000	-0.10	0		8	1478500000	1484000000	1.3	1		7	1342800000	1343700000	0.6	1		6	1070400000	1070400000	-0.4	-1
	8	1483700000	1485700000	1.98	1		8	1462500000	1473000000	1.49	1		8	1484600000	1503600000	-0.2	0		7	1347800000	1357500000	1.1	1		6	1072500000	1089300000	0.4	1
	8	1488200000	1504500000	-0.28	-1		8	1473100000	1477800000	0.05	0		8	1504900000	1516300000	2.2	1		7	1358900000	1358900000	-0.1	0		6	1090000000	1094300000	-0.1	0
	8	1505900000	1522300000	2.03	1		8	1477800000	1483800000	1.10	1		8	1516400000	1520700000	1.4	1		7	1359900000	1359900000	1.3	1		6	1095400000	1095800000	0.3	1
	8	1524100000	1537800000	-0.16	0		8	1483900000	1503700000	-0.36	-1		8	1522000000	1537800000	-0.2	0		7	1360200000	1361200000	-0.2	0		6	1096800000	1096800000	-0.1	0
	9	1538100000	1578000000	-0.19	0		8	1503800000	1516000000	1.85	1		9	1538000000	1559000000	-0.4	-1		7	1362000000	1364000000	1.2	1		6	1098700000	1098700000	0.6	1
	9	1578200000	1578200000	1.02	1		8	1516100000	1519300000	0.74	1		9	1559000000	1559000000	0.8	1		7	1364800000	1364800000	-0.8	-1		6	1098800000	1184500000	-0.1	0
	9	1578500000	1605800000	-0.14	0		8	1519400000	1520300000	2.49	1		9	1559000000	1571600000	-0.4	-1		7	1366700000	1391500000	0.1	0		6	1184900000	1222500000	0.0	0
	9	1605800000	1605800000	1.12	1		8	1520500000	1537400000	-0.22	0		9	1571700000	1571700000	1.4	1		8	1391800000	1434900000	-0.2	0		6	1223400000	1223400000	0.5	1
	9	1606000000	1668500000	-0.01	0		9	1537900000	1543700000	-0.14	0		9	1571900000	1605800000	-0.4	-1		8	1439500000	1461900000	0.3	0		6	1224600000	1232500000	0.0	0
	9	1668500000	1669800000	0.23	0		9	1543800000	1543800000	1.94	1		9	1606200000	1614100000	-0.2	0		8	1464300000	1471300000	1.5	1		7	1233000000	1320800000	0.4	1
	9	1670700000	1673400000	-0.06	0		9	1544000000	1554100000	-0.16	0		9	1614200000	1614200000	1.7	1		8	1472400000	1479300000	0.4	1		7	1320800000	1320800000	2.4	1
	9	1673500000	1673500000	1.11	1		9	1554100000	1554100000	0.88	1		9	1614300000	1650500000	-0.2	0		8	1480900000	1484000000	2.1	1		7	1321500000	1324800000	0.4	1
	9	1674000000	1678100000	0.06	0		9	1554200000	1563900000	-0.22	0		9	1650600000	1650600000	1.3	1		8	1484800000	1489400000	-1.2	-1		7	1326200000	1326200000	2.1	1
	10	1678200000	1729300000	-0.09	0		9	1564000000	1564000000	-1.29	-2		9	1650700000	1655900000	-0.2	0		8	1490800000	1496100000	0.1	0		7	1327100000	1341700000	0.4	1
	10	1729700000	1748500000	0.23	0		9	1564200000	1577200000	-0.20	0		9	1656900000	1656900000	1.3	1		8	1496500000	1500600000	-1.0	-1		7	1341800000	1341800000	-0.4	-1
	10	1749500000	1758300000	0.51	1		9	1577200000	1577200000	1.34	1		9	1657000000	1665400000	-0.1	0		8	1502100000	1507400000	0.7	1		7	1342800000	1359900000	0.8	1
	10	1758300000	1758800000	-0.68	-1		9	1577200000	1601700000	-0.29	-1		9	1665400000	1665400000	2.0	1		8	1509000000	1517300000	2.5	1		7	1360200000	1361200000	-0.1	0
	10	1759500000	1763800000	0.26	1		9	1601700000	1612100000	-0.04	0		9	1665400000	1676100000	0.0	0		8	1518300000	1520000000	0.7	1		7	1362000000	1364000000	0.9	1
	10	1766200000	1800600000	-0.45	-1		9	1612200000	1612200000	2.04	1		10	1678300000	1686300000	0.0	0		8	1520400000	1520400000	2.6	1		7	1364800000	1364800000	-0.6	-2
	10	1801100000	1813500000	-0.13	0		9	1612200000	1621500000	0.00	0		10	1686400000	1705400000	0.0	0		8	1522000000	1537700000	-0.1	0		7	1366700000	1391500000	0.1	0
	11	1813500000	1813600000	0.13	0		9	1621600000	1621600000	1.84	1		10	1705500000	1708100000	0.0	0		9	1538000000	1557200000	-0.2	0		8	1391800000	1418800000	-0.1	0
	11	1813800000	1813800000	-0.54	-1		9	1621700000	1627700000	0.02	0		10	1708100000	1711600000	-0.4	-1		9	1558100000	1558100000	-2.0	-2		8	1420100000	1461900000	0.1	0
	11	1813800000	1858200000	-0.01	0		9	1627800000	1627800000	1.04	1		10	1711800000	1727400000	0.0	0		9	1558900000	1612700000	-0.2	0		8	1464300000	1471300000	1.3	1
	11	1858600000	1858900000	0.21	0		9	1628000000	1672100000	0.02	0		10	1727500000	1734200000	0.0	0		9	1613500000	1613500000	2.3	1		8	1472400000	1479300000	0.2	1
	11	1859100000	1870500000	-0.01	0		10	1678200000	1707700000	0.01	0		10	1735500000	1751300000	0.4	1		9	1614400000	1643500000	0.0	0		8	1480900000	1484000000	1.7	1
	11	1870700000	1870700000	-0.64	-1		10	1707800000	1711500000	-0.35	-1		10	1751400000	1758900000	0.6	1		9	1644500000	1644500000	2.4	1		8	1484800000	1500600000	-0.3	-1
	11	1870800000	1876400000	-0.01	0		10	1711600000	1734100000	0.02	0		10	1758900000	1760400000	0.3	1		9	1645100000	1663400000	-0.1	0		8	1502100000	1507400000	0.4	1
	11	1876400000	1876500000	0.44	1		10	1734200000	1749000000	0.30	1		10	1760500000	1782200000	-0.4	-1		9	1664000000	1666200000	0.6	1		8	1509000000	1517300000	2.2	1
	11	1876500000	1888900000	0.08	0		10	1749100000	1760500000	0.56	1		10	1782300000	1782300000	0.7	1		9	1667200000	1673400000	0.0	0		8	1518300000	1520000000	0.4	1
	11	1889200000	1921200000	-0.06	0		10	1760600000	1790600000	-0.39	-1		10	1782300000	1790800000	-0.4	-1		9	1675100000	1675100000	2.7	1		8	1520400000	1520400000	2.5	1
	11	1922900000	1924600000	0.15	0		10	1790700000	1813500000	-0.24	0		10	1790900000	1813400000	-0.2	0		9	1676000000	1678000000	0.1	0		8	1522000000	1537700000	0.0	0
	11	1924800000	1929500000	-0.08	0		11	1813700000	1823000000	0.02	0		11	1813700000	1820300000	0.0	0		10	1678400000	1734900000	-0.2	0		9	1538000000	1542700000	-0.1	0
	11	1929500000	1929500000	0.37	1		11	1823100000	1823100000	0.63	1		11	1820900000	1831600000	0.0	0		10	1735700000	1748500000	0.1	0		9	1542800000	1542800000	0.9	1
	11	1930000000	1934900000	0.05	0		11	1823200000	1843300000	0.00	0		11	1831700000	1879700000	0.0	0		10	1749700000	1760100000	0.5	1		9	1543900000	1556500000	-0.1	0
	11	1934900000	1934900000	-0.45	-1		11	1843400000	1843400000	1.64	1		11	1879800000	1885100000	0.0	0		10	1760700000	1789600000	-0.7	-1		9	1557200000	1557200000	1.5	1
	11	1936700000	1947900000	-0.04	0		11	1843500000	1854200000	-0.01	0		11	1885100000	1929900000	0.0	0		10	1790600000	1813200000	-0.3	0		9	1558100000	1558100000	-1.0	-2
	12	1948100000	1955700000	0.07	0		11	1854300000	1854300000	2.95	1		11	1930000000	1937500000	0.0	0		11	1813600000	1815800000	0.2	0		9	1558900000	1612700000	-0.2	-1
	12	1955900000	1993200000	-0.15	0		11	1854400000	1902100000	0.04	0		11	1937600000	1942700000	0.0	0		11	1816300000	1816300000	-0.3	0		9	1613500000	1613500000	2.0	1
	12	1993700000	2000000000	0.10	0		11	1902100000	1902100000	0.82	1		11	1942700000	1947300000	0.0	0		11	1817100000	1832100000	0.1	0		9	1614400000	1616700000	-0.1	0
	12	2000000000	2000000000	0.97	1		11	1902300000	1914600000	-0.02	0		12	1948100000	1958600000	0.0	0		11	1833800000	1839800000	-0.1	0		9	1617800000	1617800000	1.1	1
	12	2000000000	2027900000	0.02	0		11	1914700000	1914700000	1.38	1		12	1958700000	1976500000	-0.2	0		11	1840800000	1848500000	0.1	0		9	1618400000	1643500000	0.0	0
	12	2028700000	2028700000	1.55	1		11	1914800000	1920700000	0.01	0		12	1977300000	1996700000	0.0	0		11	1848600000	1848600000	0.6	1		9	1644500000	1645100000	2.0	1
	12	2031200000	2053400000	-0.04	0		11	1920800000	1920800000	1.14	1		12	1996700000	1997000000	0.4	1		11	1848700000	1889600000	0.1	0		9	1646100000	1673400000	0.0	0
	12	2054100000	2055000000	-0.38	-1		11	1920900000	1934200000	0.02	0		12	1997200000	1997900000	0.0	0		11	1890800000	1890800000	0.6	1		9	1675100000	1675100000	2.6	1
	12	2055600000	2059900000	0.08	0		11	1934300000	1934300000	1.29	1		12	1998000000	1998000000	1.9	1		11	1891600000	1910700000	0.1	0		9	1676000000	1678000000	0.1	0
	12	2062300000	2071000000	-0.33	-1		11	1934400000	1948400000	-0.02	0		12	1998100000	2000000000	0.0	0		11	1911800000	1911800000	-0.7	-1		10	1678400000	1707200000	0.0	0
	12	2071500000	2071500000	0.55	1		12	1948000000	1959400000	0.02	0		12	2000100000	2000100000	1.3	1		11	1913200000	1947900000	0.1	0		10	1708000000	1711400000	-0.4	-1
	12	2071700000	2080300000	-0.21	0		12	1959400000	1974700000	-0.18	0		12	2000100000	2005200000	0.0	0		12	1948000000	1958100000	0.1	0		10	1711900000	1734900000	0.0	0
	13	2095700000	2125600000	-0.10	0		12	1974800000	1974800000	1.47	1		12	2005500000	2005500000	1.4	1		12	1958900000	1958900000	0.8	1		10	1735700000	1747600000	0.2	1
	13	2125700000	2125700000	1.56	1		12	1974900000	1976700000	-0.16	0		12	2006400000	2029600000	0.0	0		12	1958900000	1976200000	-0.2	0		10	1748500000	1760100000	0.5	1
	13	2125700000	2174100000	-0.13	0		12	1976700000	2041900000	0.02	0		12	2029800000	2029800000	4.4	1		12	1976600000	2019800000	0.1	0		10	1760700000	1777800000	-0.4	-1
	13	2175200000	2194400000	0.26	1		12	2042000000	2042000000	1.96	1		12	2031700000	2054100000	0.0	0		12	2020100000	2020100000	0.9	1		10	1779100000	1781000000	0.0	0
	14	2210900000	2281600000	0.03	0		12	2042100000	2056200000	0.01	0		12	2054500000	2055700000	-0.3	-1		12	2021100000	2054100000	0.0	0		10	1781300000	1789600000	-0.5	-1
	14	2281700000	2285900000	0.78	1		12	2056300000	2057100000	-0.71	-1		12	2055900000	2062900000	0.0	0		12	2054900000	2054900000	-0.8	-1		10	1790600000	1798600000	-0.2	-1
	14	2286000000	2295500000	-0.09	0		12	2057400000	2063800000	0.02	0		12	2063000000	2069800000	-0.4	-1		12	2056200000	2062000000	0.1	0		10	1799700000	1799700000	0.5	1
	14	2295500000	2296800000	-0.40	-1		12	2064000000	2065900000	-0.54	-1		12	2069900000	2080300000	-0.2	0		12	2062700000	2066100000	-0.6	-1		10	1800700000	1813200000	-0.2	-1
	14	2296900000	2300800000	-0.04	0		12	2066000000	2070500000	-0.32	-1		13	2098700000	2108500000	-0.1	0		12	2067000000	2080100000	-0.2	0		11	1813600000	1815800000	0.1	0
	15	2317800000	2337600000	-0.03	0		12	2070600000	2081300000	-0.14	0		13	2109200000	2109200000	1.5	1		13	2099400000	2173600000	-0.1	0		11	1816300000	1816300000	-0.2	-1
	15	2337700000	2337700000	0.93	1		13	2098300000	2106000000	-0.05	0		13	2109300000	2174400000	-0.1	0		13	2174700000	2194100000	0.4	1		11	1817100000	1837900000	0.0	0
	15	2338000000	2373200000	-0.13	0		13	2106100000	2106200000	0.69	1		13	2174400000	2194400000	0.3	1		13	2194300000	2194400000	0.7	1		11	1839000000	1839000000	-0.5	-1
	15	2373400000	2373400000	0.65	1		13	2106300000	2110900000	-0.09	0		14	2214200000	2243600000	0.0	0		14	2214100000	2239300000	0.1	0		11	1839800000	1874400000	0.0	0
	15	2373900000	2401100000	-0.09	0		13	2110900000	2110900000	1.27	1		14	2243700000	2243900000	0.9	1		14	2240500000	2240500000	0.7	1		11	1874900000	1875800000	0.4	1
	16	2401400000	2404200000	0.02	0		13	2111100000	2156100000	-0.08	0		14	2244000000	2275600000	0.1	0		14	2241100000	2245400000	-0.2	0		11	1877100000	1889600000	0.1	0
	16	2404200000	2404200000	-0.74	-1		13	2156200000	2156200000	-1.55	-2		14	2279500000	2284600000	0.7	1		14	2245900000	2246400000	0.9	1		11	1890800000	1890800000	0.5	1
	16	2404300000	2416900000	0.02	0		13	2156200000	2174200000	-0.08	0		14	2284700000	2284700000	2.8	1		14	2247600000	2251000000	-0.2	0		11	1891600000	1892200000	0.0	0
	16	2417000000	2417300000	-0.75	-1		13	2174200000	2176300000	0.31	1		14	2284800000	2285900000	0.9	1		14	2251800000	2251800000	0.9	1		11	1893200000	1893200000	0.4	1
	16	2417700000	2460400000	0.03	0		13	2176400000	2176400000	-1.06	-2		14	2286000000	2300500000	-0.2	0		14	2252800000	2252800000	-0.3	0		11	1893900000	1898800000	0.1	0
	16	2463000000	2470700000	-0.39	-1		13	2176500000	2194300000	0.28	1		15	2319600000	2339200000	0.0	0		14	2253800000	2278600000	0.1	0		11	1899100000	1899100000	0.7	1
	16	2470900000	2470900000	-1.47	-2		14	2212600000	2238200000	0.08	0		15	2339300000	2339300000	1.5	1		14	2280600000	2282000000	0.8	1		11	1900500000	1906300000	0.0	0
	16	2471300000	2471300000	0.25	0		14	2238300000	2244600000	-0.10	0		15	2339300000	2344000000	0.1	0		14	2282500000	2282500000	0.3	0		11	1906600000	1907200000	0.5	1
	16	2471300000	2472100000	-0.23	0		14	2244700000	2245500000	0.48	1		15	2344000000	2375900000	-0.1	0		14	2283300000	2285900000	1.1	1		11	1907300000	1910700000	0.1	0
	16	2472100000	2472100000	0.51	1		14	2245700000	2250300000	-0.16	0		15	2375900000	2375900000	1.4	1		14	2287100000	2292300000	-0.2	0		11	1911800000	1911800000	-0.3	-1
	16	2472400000	2474400000	-0.40	-1		14	2250400000	2277900000	0.10	0		15	2375900000	2400800000	-0.2	0		14	2293600000	2293600000	0.5	1		11	1913200000	1913700000	0.3	1
	16	2475400000	2477200000	0.04	0		14	2278000000	2285000000	0.67	1		16	2401200000	2457000000	0.0	0		14	2294800000	2300600000	-0.1	0		11	1914800000	1947900000	0.0	0
	16	2477200000	2490000000	-0.37	-1		14	2285100000	2299600000	-0.18	0		16	2457100000	2457500000	-0.1	0		15	2301000000	2344300000	0.1	0		12	1948000000	1958900000	0.1	0
	17	2490100000	2514900000	-0.21	0		15	2319100000	2321200000	0.13	0		16	2457500000	2458800000	0.0	0		15	2344900000	2388900000	-0.1	0		12	1958900000	1976200000	-0.1	0
	17	2515100000	2517600000	0.58	1		15	2321300000	2343100000	0.00	0		16	2461400000	2480300000	-0.4	-1		15	2389400000	2389400000	0.5	1		12	1976600000	2058600000	0.1	0
	17	2517600000	2525800000	-0.34	-1		15	2343200000	2364500000	-0.10	0		16	2480300000	2489900000	-0.4	-1		15	2389700000	2399500000	-0.1	0		12	2059100000	2059100000	2.9	1
	17	2526100000	2526600000	2.12	1		15	2364700000	2364700000	1.64	1		17	2490000000	2512600000	-0.2	0		15	2400400000	2400400000	0.6	1		12	2059700000	2080100000	-0.1	0
	17	2526700000	2526700000	-0.06	0		15	2364800000	2385200000	-0.11	0		17	2512600000	2516100000	0.6	1		15	2400800000	2400800000	-0.1	0		13	2099400000	2173600000	-0.1	0
	17	2526700000	2527000000	2.31	1		15	2385300000	2385300000	1.17	1		17	2516200000	2524400000	-0.4	-1		16	2401200000	2459400000	0.0	0		13	2174700000	2182600000	0.3	1
	17	2527200000	2529300000	0.93	1		15	2385300000	2400800000	-0.10	0		17	2524500000	2525300000	2.5	1		16	2460000000	2468200000	-0.5	-1		13	2184700000	2192400000	0.2	1
	17	2529300000	2549100000	-0.32	-1		16	2401200000	2455000000	0.03	0		17	2525300000	2526700000	1.2	1		16	2468500000	2468500000	-1.5	-2		13	2193100000	2194400000	0.4	1
	17	2549200000	2568700000	0.34	1		16	2455100000	2455100000	-1.74	-2		17	2526700000	2527800000	0.5	1		16	2468800000	2475200000	-0.5	-1		14	2214100000	2245400000	0.1	0
	18	2569100000	2571500000	-0.27	-1		16	2455200000	2463000000	0.04	0		17	2527900000	2547800000	-0.3	-1		16	2475900000	2477100000	0.3	1		14	2245900000	2246400000	0.6	1
	18	2571500000	2575100000	0.03	0		16	2463200000	2490900000	-0.46	-1		17	2548100000	2568600000	0.3	0		16	2477600000	2486000000	-0.5	-1		14	2247600000	2260200000	0.0	0
	18	2576000000	2579000000	-0.44	-1		17	2490000000	2515200000	-0.26	-1		18	2568900000	2596600000	-0.2	0		16	2488300000	2489800000	0.0	0		14	2261200000	2261200000	1.5	1
	18	2579300000	2595100000	-0.23	0		17	2515300000	2519000000	0.53	1		18	2596600000	2599800000	-0.2	0		17	2490000000	2512300000	-0.2	0		14	2262300000	2276700000	0.1	0
	18	2597300000	2597300000	0.24	0		17	2519100000	2527000000	-0.42	-1		18	2599800000	2600600000	-0.1	0		17	2513200000	2515600000	0.5	1		14	2277600000	2277600000	1.9	1
	18	2597900000	2598400000	-0.40	-1		17	2527100000	2528200000	2.07	1		18	2600700000	2600900000	-0.5	-1		17	2516300000	2524100000	-0.3	-1		14	2278400000	2278600000	-0.1	0
	18	2598500000	2598700000	0.09	0		17	2528400000	2530400000	0.84	1		18	2601300000	2601300000	0.3	0		17	2524500000	2525100000	2.5	1		14	2280600000	2285900000	0.6	1
	18	2600400000	2601600000	-0.36	-1		17	2530500000	2550700000	-0.41	-1		18	2601400000	2606600000	-0.6	-1		17	2525600000	2527200000	1.2	1		14	2287100000	2300600000	-0.1	0
	18	2601600000	2601700000	-0.77	-1		17	2550800000	2567100000	0.27	1		18	2606700000	2607500000	-0.1	0		17	2528200000	2547400000	-0.4	-1		15	2301000000	2344300000	0.1	0
	18	2607300000	2607300000	0.04	0		17	2567300000	2568700000	0.91	1		18	2607700000	2607700000	-1.0	-1		17	2547900000	2568600000	0.4	1		15	2344900000	2400800000	-0.1	0
	18	2608100000	2613800000	-0.61	-1		17	2568900000	2571400000	0.29	1		18	2607800000	2607800000	0.5	1		18	2568800000	2599500000	-0.2	0		16	2401200000	2460000000	0.0	0
	18	2614200000	2614200000	-0.07	0		18	2568800000	2602800000	-0.19	0		18	2609200000	2614900000	-0.4	-1		18	2601200000	2606200000	-0.7	-1		16	2461600000	2486000000	-0.3	-1
	18	2614300000	2615000000	-0.72	-1		18	2603000000	2604500000	-0.66	-1		18	2615400000	2615700000	-0.3	0		18	2606900000	2606900000	0.1	0		16	2488300000	2489800000	0.1	0
	18	2615300000	2615500000	-0.35	-1		18	2604500000	2604500000	1.26	1		18	2616000000	2616900000	-1.0	-2		18	2608900000	2611100000	-0.6	-1		17	2490000000	2512300000	-0.1	0
	18	2616000000	2617600000	-0.68	-1		18	2604700000	2610300000	-0.44	-1		18	2618000000	2621900000	-0.4	-1		18	2611900000	2613200000	0.0	0		17	2513200000	2515600000	0.5	1
	18	2619500000	2620300000	-0.06	0		18	2610400000	2610400000	1.36	1		18	2622000000	2623500000	-0.1	0		18	2615300000	2616100000	-0.6	-1		17	2516300000	2524100000	-0.2	-1
	18	2621600000	2621600000	-0.58	-1		18	2610500000	2621800000	-0.50	-1		18	2623700000	2627500000	-0.2	0		18	2616800000	2616800000	-1.3	-2		17	2524500000	2525100000	2.5	1
	18	2622600000	2622600000	0.33	1		18	2621900000	2646400000	-0.19	0		18	2627700000	2627900000	-0.2	0		18	2617200000	2617200000	0.1	0		17	2525600000	2527200000	0.9	1
	18	2622800000	2632700000	-0.29	-1		19	2645000000	2658600000	-0.16	0		18	2627900000	2627900000	0.6	1		18	2618600000	2619400000	-0.6	-1		17	2528200000	2547400000	-0.2	-1
	18	2637400000	2637400000	0.39	1		19	2658600000	2658600000	1.72	1		18	2627900000	2644800000	-0.2	0		18	2620300000	2644600000	-0.2	0		17	2547900000	2559500000	0.3	1
	18	2639100000	2644800000	-0.16	0		19	2658700000	2664700000	-0.12	0		19	2645100000	2645500000	-0.2	0		19	2645100000	2666300000	-0.2	0		17	2559800000	2559800000	1.3	1
	19	2645200000	2665000000	-0.09	0		19	2664900000	2666300000	-0.65	-1		19	2645600000	2656600000	-0.2	0		19	2667100000	2668500000	-1.4	-2		17	2561100000	2568600000	0.3	1
	19	2665800000	2668000000	-1.01	-2		19	2666400000	2666400000	2.17	1		19	2656600000	2665200000	-0.2	0		19	2677800000	2708300000	0.0	0		18	2568800000	2575600000	-0.1	0
	19	2672400000	2708700000	0.08	0		19	2666400000	2669000000	-0.75	-1		19	2665400000	2666400000	-1.4	-2		20	2708800000	2708800000	0.0	0		18	2576600000	2576600000	0.2	1
	20	2708900000	2752600000	0.41	1		19	2677400000	2696500000	0.13	0		19	2666400000	2666600000	-0.4	-1		20	2708800000	2733700000	0.7	1		18	2577600000	2599500000	-0.1	0
	20	2752900000	2765600000	0.89	1		19	2696500000	2708400000	0.03	0		19	2666600000	2667900000	-1.9	-2		20	2736900000	2742400000	0.3	0		18	2601200000	2606200000	-0.6	-1
	20	2765700000	2771100000	0.37	1		20	2708800000	2734200000	0.49	1		19	2667900000	2668100000	-0.7	-1		20	2742900000	2745500000	1.1	1		18	2606900000	2606900000	0.2	1
	21	2784100000	2797300000	-0.18	0		20	2734200000	2742200000	0.05	0		19	2668100000	2668100000	-3.0	-2		20	2746300000	2748600000	0.1	0		18	2608900000	2611100000	-0.5	-1
	21	2799600000	2809800000	-0.01	0		20	2742300000	2746800000	0.80	1		19	2668200000	2669000000	-1.4	-2		20	2749400000	2759400000	1.1	1		18	2611900000	2615500000	-0.1	0
	21	2810400000	2810400000	0.51	1		20	2747000000	2750500000	0.01	0		19	2677800000	2687200000	0.0	0		20	2760300000	2764700000	1.5	1		18	2616100000	2616800000	-0.6	-2
	21	2810400000	2817500000	0.05	0		20	2750600000	2760400000	0.81	1		19	2687200000	2695200000	0.0	0		20	2765600000	2771000000	0.9	1		18	2617200000	2617200000	0.1	0
	21	2817700000	2817700000	0.66	1		20	2760400000	2766400000	1.26	1		19	2695300000	2708600000	0.0	0		21	2785800000	2817900000	0.1	0		18	2618600000	2619400000	-0.4	-1
	21	2817900000	2818000000	0.14	0		20	2766400000	2772300000	0.52	1		20	2708700000	2730300000	0.4	1		22	2833700000	2837400000	-0.1	0		18	2620300000	2622200000	-0.2	-1
	22	2833200000	2838400000	-0.13	0		21	2781100000	2785400000	-0.30	-1		20	2730300000	2730300000	-1.1	-2		22	2838400000	2838400000	0.5	1		18	2623400000	2623400000	0.4	1
	22	2838800000	2838800000	0.51	1		21	2785500000	2805300000	-0.01	0		20	2730700000	2734800000	0.4	1		22	2838700000	2857900000	-0.2	0		18	2623700000	2644600000	-0.1	0
	22	2839000000	2839500000	-0.06	0		21	2805300000	2805300000	0.72	1		20	2738100000	2741000000	-0.1	0		22	2858000000	2858000000	0.7	1		18	2644600000	2644600000	0.3	1
	22	2839700000	2839700000	0.48	1		21	2805500000	2808600000	0.03	0		20	2741100000	2742200000	0.8	1		22	2858100000	2862500000	-0.2	0		19	2645100000	2666300000	0.0	0
	22	2839800000	2839900000	-0.25	0		21	2808600000	2808600000	0.78	1		20	2742300000	2742300000	-0.2	0		22	2863600000	2863600000	-0.8	-1		19	2667100000	2668500000	-0.7	-2
	22	2840000000	2840200000	0.23	0		21	2808700000	2818000000	0.04	0		20	2742400000	2745700000	0.7	1		22	2864300000	2867600000	0.0	0		19	2677800000	2683000000	0.1	0
	22	2840300000	2845100000	-0.14	0		22	2832400000	2848100000	-0.07	0		20	2745700000	2748800000	-0.2	0		23	2867900000	2867900000	0.0	0		19	2683000000	2683000000	1.1	1
	22	2845500000	2847300000	0.04	0		22	2848100000	2862900000	-0.11	0		20	2749400000	2750400000	0.9	1		23	2868200000	2868200000	1.1	1		19	2684200000	2708300000	0.1	0
	22	2847600000	2855700000	-0.10	0		22	2863200000	2864000000	-0.75	-1		20	2750500000	2752700000	0.4	1		23	2870800000	2944900000	0.0	0		20	2708800000	2733700000	0.5	1
	22	2855800000	2855800000	0.40	1		22	2864000000	2867300000	0.13	0		20	2752700000	2758900000	0.7	1		23	2946100000	2969400000	-0.6	-1		20	2736900000	2740300000	0.1	0
	22	2855900000	2858100000	-0.14	0		23	2868300000	2943800000	-0.01	0		20	2759700000	2760700000	1.5	1		23	2970300000	2970300000	0.2	0		20	2742400000	2745500000	1.0	1
	22	2858100000	2858700000	0.04	0		23	2943900000	2961400000	-0.23	0		20	2760900000	2765600000	1.0	1		23	2971300000	2972200000	-0.6	-1		20	2746300000	2748600000	-0.1	0
	22	2858700000	2863000000	-0.20	0		23	2961700000	3020200000	-0.38	-1		20	2765700000	2771000000	0.2	0		23	2972700000	2972700000	0.0	0		20	2749400000	2758200000	0.8	1
	22	2863500000	2863500000	-1.15	-2								21	2781000000	2781300000	-0.6	-1		23	2973800000	2976200000	-0.7	-1		20	2759400000	2765600000	1.2	1
	22	2867100000	2867700000	0.17	0								21	2785200000	2801900000	0.0	0		23	2976500000	2976500000	0.0	0		20	2768100000	2771000000	0.5	1
	23	2867900000	2966600000	-0.03	0								21	2802200000	2810800000	0.0	0		23	2977300000	3018000000	-0.7	-1		21	2785800000	2817900000	0.0	0
	23	2967100000	3022600000	-0.38	-1								21	2810900000	2814800000	0.1	0		23	3018300000	3018300000	0.3	1		22	2833700000	2837400000	-0.1	0
													21	2814800000	2815600000	0.0	0		23	3020200000	3022500000	-0.5	-1		22	2838400000	2838400000	0.6	1
													21	2815700000	2815700000	0.9	1								22	2838700000	2857900000	-0.1	0
													21	2815700000	2818000000	0.0	0								22	2858000000	2858000000	0.8	1
													22	2833600000	2853400000	-0.2	0								22	2858100000	2867600000	0.0	0
													22	2853500000	2853500000	1.8	1								23	2867900000	2874800000	0.0	0
													22	2853600000	2854400000	-0.2	0								23	2875300000	2875300000	0.7	1
													22	2854400000	2854400000	1.2	1								23	2875300000	2911100000	0.0	0
													22	2854400000	2857200000	-0.2	0								23	2912400000	2912400000	0.8	1
													22	2857200000	2857200000	1.4	1								23	2913000000	2944900000	0.0	0
													22	2857200000	2863100000	-0.1	0								23	2946100000	2976500000	-0.3	-1
													22	2863300000	2863300000	-1.4	-2								23	2977300000	3018000000	-0.5	-1
													22	2863400000	2863400000	0.0	0								23	3018300000	3018300000	0.5	1
													22	2863500000	2863700000	-0.8	-1								23	3020200000	3022500000	-0.2	-1
													22	2864200000	2867500000	0.0	0
													23	2867900000	2870400000	0.0	0
													23	2870400000	2892100000	0.4	1
													23	2892300000	2893700000	0.4	1
													23	2894100000	2944600000	0.4	1
													23	2944800000	2946000000	0.4	1
													23	2946200000	2969600000	-0.1	0
													23	2969900000	2970600000	0.3	1
													23	2970600000	2986900000	-0.1	0
													23	2987100000	3001100000	-0.1	0
													23	3001200000	3022500000	-0.1	0
